# Supplementary material for: Hemoadsorption in Heart Failure Requiring Mechanical Circulatory Support—A Systematic Review and Meta-Analysis
Source: Rev Cardiovasc Med. 2023 May 5;24(5):137. doi: 10.31083/j.rcm2405137 (PMC11273042; doi:10.31083/j.rcm2405137)
Supplement: Supplementary file 1 [file 2153-8174-24-5-137-s1.zip]

Archive with 2 entries (2 files):
- PRISMA_2020_checklist.pdf
- Supplementary Material.docx
